# Supplementary material for: In Vivo and In Vitro Evidence for an Interplay between the Glucocorticoid Receptor and the Vitamin D Receptor Signaling
Source: Cells. 2023 Sep 15;12(18):2291. doi: 10.3390/cells12182291 (PMC10527904; doi:10.3390/cells12182291)
Supplement: Supplementary file 1 [file cells-12-02291-s001.zip]

Archive with 1 entries (1 files):
- cells-2454331-supplementary final 2.pdf
